# Supplementary material for: Identification of a novel lactylation-related gene signature predicts the prognosis of multiple myeloma and experiment verification
Source: Sci Rep. 2024 Jul 2;14:15142. doi: 10.1038/s41598-024-65937-x (PMC11219856; doi:10.1038/s41598-024-65937-x)
Supplement: Supplementary file 3 — Supplementary Table S2. [file 41598_2024_65937_MOESM3_ESM.xlsx]

## Sheet: Supplementary Table 2
Supplementary Table 2. Clinical characteristics of MM patients.
ND-MM	PFN1 mRNA expressin	Sex	Age	ALB	B2M	LDH	ISS
CASE1	0.32546	Female	67.3	4.1	6	182	1
CASE2	2.3161	Male	69.1	4	6.8	130	3
CASE3	2.71099	Male	65.9	3.3	2.7	297	2
CASE4	2.97254	Female	53.5	4	3.8	179	2
CASE5	3.50651	Male	47	3.6	2.5	142	1
CASE6	3.53152	Male	68.1	3.1	3.6	128	2
CASE7	3.72942	Male	64.1	3.7	2.2	139	1
CASE8	4.63902	Female	45.8	3.9	1.6	117	1
CASE9	5.06446	Female	68.4	3.7	2.9	164	3
CASE10	7.06434	Male	55.8	3.3	7.2	123	3
CASE11	7.42915	Female	49.3	3.1	25	309	3
CASE12	0.45004	Male	64.2	4	3.4	149	1
CASE13	9.64322	Male	60.5	4	4.2	151	2
CASE14	0.583052	Female	67.3	2.7	11	155	3
CASE15	0.61808	Male	61.2	5.1	2.1	165	1
CASE16	1.06747	Female	64.8	4	2.3	238	1
CASE17	1.56073	Male	67.7	3.9	2.1	174	1
CASE18	2.02554	Male	58.5	2.8	3.9	129	2
CASE19	2.06598	Female	67.4	4	2.7	170	1
CASE20	2.19195	Female	46.1	4.7	1.6	191	1
