# Supplementary material for: Identification of a novel lactylation-related gene signature predicts the prognosis of multiple myeloma and experiment verification
Source: Sci Rep. 2024 Jul 2;14:15142. doi: 10.1038/s41598-024-65937-x (PMC11219856; doi:10.1038/s41598-024-65937-x)
Supplement: Supplementary file 5 — Supplementary Table S4. [file 41598_2024_65937_MOESM5_ESM.xlsx]

## Sheet: Supplementary Table 4
Supplementary Table 4. Differentially expressed genes.
id	logFC	adj.P.Val
SKAP2	-3.90261	1.32e-24
IGLV4-60	-5.15028	3.42e-22
RNASE2	-3.55515	3.42e-22
IGHG1	-4.21942	7.39e-21
RPS19	1.22945	2.05e-20
IGLC1	-4.36718	3.2e-20
IGLJ3	-5.20916	1.85e-18
CLC	-4.38978	1.85e-18
IGHV3-73	-5.04274	7.94e-18
LST1	-2.57991	2.89e-17
NAGK	-1.35578	7.29e-17
LYVE1	-3.50709	4.68e-16
IGHV3-72	-6.44513	6.62e-16
IGLV3-25	-4.99883	3.62e-15
MPO	-2.25123	4.41e-15
ELANE	-4.1717	4.95e-15
RPL32	0.760647	8.07e-15
CTSH	-3.18072	1.12e-14
IGK	-5.19803	1.12e-14
IGHV1-69	-5.50103	1.54e-14
CD24	-2.38904	1.55e-14
DEFA4	-2.00454	2.2e-14
FCER1G	-1.78031	2.25e-14
IGLV@	-5.13347	3.56e-14
UBE2S	2.11413	3.91e-14
PRG3	-3.12549	7.88e-14
PRG2	-5.32001	8.07e-14
RNASE3	-3.50701	9.06e-14
RPL29	1.21012	1.45e-13
LTF	-3.89913	1.53e-13
LILRA2	-1.56636	3.02e-13
RNF126	0.868761	4.19e-13
IGKV1-5	-4.14485	5.31e-13
IGHV3-47	-3.00166	6.94e-13
CD36	-1.79742	1.06e-12
VCAM1	-3.29288	1.19e-12
CD163	-3.07417	1.45e-12
HMOX1	-2.88827	1.46e-12
AIF1	-2.3052	1.7e-12
S100A12	-2.20363	1.88e-12
KCTD12	-2.70211	1.88e-12
IGHD	-5.14982	4.07e-12
CTSB	-2.06895	4.13e-12
CAMP	-2.76006	4.24e-12
THEMIS2	-1.54705	4.27e-12
CEBPD	-2.21468	4.27e-12
IGKV4-1	-5.59007	5.1e-12
RPL35	0.960942	6.22e-12
NRP1	-2.11265	9.2e-12
RPSA	1.13362	9.2e-12
RPL24	0.999546	1.06e-11
DCAF15	1.18841	1.55e-11
AXL	-1.89918	1.64e-11
HLA-DPA1	-3.14861	1.73e-11
SF3B1	-0.812375	1.89e-11
EIF3G	1.46655	1.93e-11
CD14	-3.48575	2.07e-11
PTPN22	-2.53275	2.13e-11
LIPA	-1.8173	2.29e-11
IL4R	-2.35749	2.72e-11
UBA52	0.825915	2.75e-11
ALG3	1.60898	3.49e-11
HNMT	-1.58524	3.91e-11
ITGB2	-1.73774	3.91e-11
SDCBP	-1.62426	4.35e-11
RPS16	0.677824	4.75e-11
PRPF31	0.896908	4.75e-11
PPAN	1.40676	5.21e-11
CLPP	2.5158	5.55e-11
RPL12	0.878056	6.85e-11
MSR1	-1.36519	8.67e-11
MS4A6A	-2.46768	9.31e-11
LCN2	-1.98101	1.18e-10
RPL36	1.40006	1.28e-10
NELFB	1.2402	1.52e-10
DHDDS	-0.868284	1.66e-10
PDSS1	0.869045	1.98e-10
SASH1	-1.30116	1.98e-10
EXOSC5	1.31402	1.98e-10
IGHM	-4.54897	2.13e-10
CXCL12	-2.86377	2.19e-10
ROBO3	-1.88808	2.2e-10
P2RY13	-2.85434	2.21e-10
IFFO1	-0.809481	2.25e-10
AEN	1.51218	2.69e-10
SAT1	-2.06822	2.69e-10
RPA3	1.97711	3.11e-10
TCOF1	0.781362	3.73e-10
SLC7A8	-1.23908	5.09e-10
FABP4	-2.48424	6.07e-10
MAP2K2	1.18261	6.72e-10
MS4A4A	-3.8029	7.3e-10
LSM4	0.900737	8.07e-10
C1QA	-2.82656	8.66e-10
RPS10	0.744799	9.55e-10
FXYD6	-2.2882	1.06e-09
DYNC1H1	1.17208	1.2e-09
APOC1	-2.05812	1.25e-09
PXDC1	-2.20837	1.27e-09
WSB1	-1.13387	1.39e-09
TGFBI	-3.33228	1.4e-09
BPI	-1.92387	1.62e-09
SDC3	-2.90186	1.85e-09
LRRC61	2.0478	2.07e-09
HLA-DMA	-2.32441	2.31e-09
STK25	1.9689	2.58e-09
CCL18	-2.91011	2.58e-09
IGLV3-10	-6.09109	2.6e-09
PLBD1	-1.51731	2.66e-09
IGLV2-14	-4.35086	3.07e-09
RAD23A	0.682943	3.22e-09
RPL28	0.842879	3.31e-09
RBFOX2	1.12959	3.33e-09
S100A8	-2.85196	3.35e-09
CYHR1	0.949593	3.64e-09
NDUFB7	1.14498	3.68e-09
RAB20	-2.14903	3.68e-09
APOE	-1.82828	3.84e-09
TNFAIP2	-1.41955	3.84e-09
MBNL2	-1.48032	4.84e-09
CTBP2	-0.961	4.84e-09
RFX5	0.974602	5e-09
SNRPD2	1.10545	5.07e-09
PPP2R1A	0.902421	5.13e-09
CD27	-2.68899	5.51e-09
SET	0.750641	5.51e-09
MRC1	-2.12229	5.64e-09
ABHD17A	0.953751	5.73e-09
RAB30	-1.21872	5.96e-09
RPL13A	0.57488	6.32e-09
COX5B	0.875566	6.92e-09
C5AR1	-2.47308	7.91e-09
SRRM2	-1.0495	7.91e-09
PLAUR	-0.858509	7.96e-09
SLCO2B1	-1.44527	8.48e-09
GET3	0.870221	8.88e-09
RPS17	0.570595	1.15e-08
ABI2	0.811029	1.17e-08
UQCR11	0.991293	1.17e-08
HLA-DPB1	-2.60759	1.24e-08
NOD2	-3.01035	1.29e-08
RNF146	-0.867447	1.44e-08
LYZ	-4.16121	1.47e-08
A2M	-2.90614	1.61e-08
CD81	-3.0998	1.64e-08
STOML2	0.925185	1.7e-08
FOLR3	-1.90118	1.87e-08
SELENOP	-2.87459	1.88e-08
HIF1A	-2.11904	1.9e-08
DCN	-1.23463	1.95e-08
MON2	-0.898178	2.5e-08
TMEM131L	-1.57398	2.51e-08
CD99	-2.03391	2.82e-08
MS4A3	-1.99162	2.82e-08
ECE1	1.08971	2.98e-08
RRP1	1.85506	3.07e-08
GPR137B	-2.68319	3.2e-08
FGL2	-1.94526	3.2e-08
TMEM176B	-2.51383	3.22e-08
CCNB1IP1	1.25297	3.32e-08
SSRP1	0.831178	3.32e-08
S100A9	-2.477	3.35e-08
VSIG4	-1.82998	3.37e-08
TBC1D4	-0.845484	3.42e-08
IL10RA	-1.84326	3.49e-08
TYROBP	-1.78877	3.83e-08
NAXD	-1.2043	4.03e-08
RAB26	-0.959987	4.03e-08
PID1	-2.49013	4.27e-08
CXCL2	-2.65351	4.35e-08
EPX	-2.34056	4.49e-08
NDUFA3	1.02208	4.84e-08
LSM2	0.825015	4.89e-08
TMEM147	1.189	5.03e-08
TMEM265	1.14985	5.22e-08
ESRRA	0.768798	5.24e-08
TEX264	1.25784	5.39e-08
CCL2	-1.79277	5.48e-08
TRIM28	0.963498	5.48e-08
POLRMT	0.755787	5.89e-08
MYT1	1.36101	5.91e-08
COX8A	0.700664	6.36e-08
EXOSC4	0.737885	6.48e-08
PLA2G7	-1.69532	6.51e-08
RPS3	0.753278	6.65e-08
INTS1	0.928003	6.65e-08
NDUFAF4	1.53535	6.95e-08
CEP164	1.24032	7.08e-08
SNRPE	0.979666	7.11e-08
HLA-DQB1	-1.58083	7.15e-08
RPS6	0.413493	7.5e-08
TMA7	1.09456	7.63e-08
MROH7	-1.84183	7.66e-08
CRISP3	-2.60682	7.66e-08
PFDN2	0.679405	7.69e-08
IGKV1D-8	-3.40649	7.72e-08
CSF1R	-2.13379	7.77e-08
PSMB7	0.754795	8.16e-08
RBM42	0.894867	9.18e-08
NDUFA2	0.882358	9.36e-08
ATP5MC2	0.748881	9.46e-08
CALCR	1.38087	9.48e-08
SLC2A3	-1.53995	9.76e-08
RPL23	0.825741	1.03e-07
CTSG	-1.70184	1.03e-07
TCF7L2	-1.07123	1.04e-07
MRPL11	0.66964	1.13e-07
SMPDL3A	-2.0148	1.17e-07
FOLR2	-2.0147	1.17e-07
VNN2	-2.22989	1.25e-07
CPVL	-3.33273	1.26e-07
C3AR1	-1.31792	1.28e-07
RSL1D1	0.604208	1.3e-07
ATP5F1D	1.02124	1.32e-07
NDUFA7	1.49102	1.33e-07
MZF1	1.06355	1.37e-07
MMP19	-1.68783	1.39e-07
RPL37	0.601542	1.4e-07
NCOA4	-1.03003	1.42e-07
CIDEB	-0.87249	1.6e-07
SRSF7	-1.04745	1.68e-07
NPC2	-1.48756	1.69e-07
DMAC2	0.877735	1.69e-07
DPM2	0.66934	1.69e-07
WDR83OS	0.615661	1.72e-07
SLC25A4	0.921246	1.72e-07
HINT1	0.90455	1.92e-07
MRPL23	0.840692	1.92e-07
CEACAM6	-0.964062	1.97e-07
HP	-1.55615	2.06e-07
C1QB	-2.62316	2.06e-07
TRMT1	1.44503	2.08e-07
EIF3B	0.714151	2.11e-07
HIGD2A	1.06468	2.23e-07
DHFR	0.858731	2.28e-07
CEBPA	-1.70854	2.29e-07
CEACAM8	-2.77367	2.35e-07
S100P	-2.27537	2.43e-07
NDUFA13	1.17598	2.43e-07
LGMN	-2.9976	2.44e-07
IQCG	-1.86211	2.45e-07
JUN	-1.36166	2.45e-07
GMPPB	-1.2267	2.57e-07
FBL	0.987589	2.59e-07
VCAN	-1.79243	2.69e-07
MMP9	-1.03906	2.7e-07
FKBP6	1.23637	2.73e-07
NDUFS7	1.0984	2.81e-07
PYGL	-1.2225	2.91e-07
EIF3K	0.889675	2.96e-07
ALDH1A3	-1.78631	3.05e-07
RNASE1	-1.28439	3.05e-07
OLFM4	-2.50762	3.2e-07
ZNF282	0.878735	3.22e-07
FIBP	0.925853	3.22e-07
PLXND1	-1.40235	3.22e-07
CST7	-1.55089	3.51e-07
IGKV1-17	-3.43995	3.78e-07
LEPR	-1.01346	3.78e-07
FUCA1	-1.3893	3.85e-07
DDHD2	-0.780372	3.96e-07
MECR	1.44181	4.04e-07
LMO2	-1.77335	4.07e-07
ALDH1A1	-2.40807	4.07e-07
MED16	0.631293	4.14e-07
DIMT1	0.762414	4.45e-07
RPL4	0.680764	4.48e-07
CA1	-0.889293	4.6e-07
KLF4	-2.1704	4.65e-07
SEC14L1	-0.652791	4.88e-07
FYB1	-1.38238	5.02e-07
USF2	1.12292	5.07e-07
POLR2L	0.814603	5.13e-07
MNDA	-3.05617	5.22e-07
CFD	-2.83289	5.29e-07
GPNMB	-1.72753	5.7e-07
DDX3X	-0.874572	5.76e-07
PIAS4	0.766935	5.76e-07
RANBP1	0.760686	5.76e-07
RPL10A	0.748182	5.76e-07
UTP14A	0.842062	5.95e-07
GPRC5D	1.57143	5.99e-07
STK11	1.11358	6.27e-07
EPB41L3	-1.70118	6.5e-07
TNFRSF25	-0.840442	7.22e-07
MAFB	-3.62719	7.32e-07
FOSB	-1.57839	7.32e-07
CD5L	-2.16285	7.48e-07
BFSP2	1.78082	7.49e-07
RPLP1	0.42183	7.49e-07
TOR1B	0.683692	7.64e-07
SLC7A7	-1.2186	7.73e-07
IK	0.697453	7.82e-07
SIGLEC1	-1.24216	7.82e-07
PGAP2	0.961727	7.82e-07
BLNK	-1.24166	7.82e-07
PSMD2	0.72863	7.83e-07
TXN	1.19394	7.97e-07
EGLN1	0.68943	7.97e-07
GABRG2	1.24303	8e-07
PSMD8	1.12953	8.05e-07
PRB4	-0.949436	8.17e-07
CTSL	-1.95672	8.17e-07
POLR2I	0.756681	8.18e-07
SEC31A	-0.624145	8.38e-07
ATP13A1	0.894058	8.56e-07
PDZK1IP1	1.87611	8.56e-07
CPOX	0.961175	8.79e-07
TMEM223	0.572918	9.09e-07
RPL18A	0.562175	9.41e-07
CTC1	-0.971543	9.41e-07
IGKC	-2.67659	9.81e-07
RBM38	0.962393	1.01e-06
RACK1	0.864575	1.02e-06
PTGER4	-1.60672	1.06e-06
ANTKMT	0.65266	1.07e-06
PHB1	0.730806	1.14e-06
H1-2	2.16841	1.15e-06
STAB1	-1.1098	1.15e-06
MRPL4	1.71995	1.17e-06
HAMP	0.824028	1.18e-06
CXCL8	-1.99196	1.18e-06
ADAP1	-1.05683	1.18e-06
TGDS	-0.76691	1.2e-06
RPL39	0.534558	1.2e-06
DOHH	0.774841	1.2e-06
EEF1E1	0.854388	1.22e-06
VCPKMT	-1.33845	1.24e-06
LSR	1.19232	1.25e-06
HBB	-2.14398	1.25e-06
TIMP3	-0.578434	1.27e-06
RFXANK	0.839156	1.28e-06
RAN	0.894442	1.3e-06
SUPT20H	-0.62307	1.31e-06
LILRB5	-1.54385	1.34e-06
LAMTOR2	0.847968	1.48e-06
HLA-DRA	-3.6136	1.54e-06
RPL15	0.758796	1.56e-06
PTPRC	-2.1855	1.63e-06
RANBP6	0.962418	1.65e-06
NFKB1	-0.650922	1.72e-06
BUB3	0.707179	1.74e-06
RPL27	0.559405	1.8e-06
SLC1A3	-2.04669	1.81e-06
C19orf53	0.722902	1.83e-06
NCBP3	-0.599898	1.88e-06
PTP4A2	-0.614622	1.98e-06
NDUFB6	0.807913	1.99e-06
ESRRG	1.59944	2.04e-06
EIF3F	0.722795	2.05e-06
LIM2	1.01617	2.1e-06
UBE2M	1.29823	2.13e-06
CAB39	-0.74882	2.14e-06
C1S	-1.69448	2.22e-06
H2AC6	2.13299	2.25e-06
SETD4	-1.23291	2.25e-06
CD84	-0.606312	2.33e-06
CACNG4	-1.39384	2.33e-06
ACSL1	-1.33288	2.35e-06
CD320	1.88455	2.37e-06
NDUFV1	0.572168	2.4e-06
CTSO	0.715208	2.47e-06
NDNF	1.87204	2.5e-06
BNIP3L	-0.776475	2.52e-06
CORO1B	-0.770411	2.52e-06
PMP22	-1.69134	2.59e-06
CYP1B1	-1.15914	2.6e-06
ZNF358	1.69967	2.62e-06
MAST1	-3.07917	2.73e-06
MRPL2	0.747878	2.79e-06
RPS15	0.461854	2.97e-06
LAMP1	-0.873504	2.99e-06
ACP5	-1.24183	3.04e-06
SIRT2	-0.758924	3.11e-06
RFTN1	-1.59724	3.12e-06
ELOB	0.944708	3.12e-06
FPGS	0.606649	3.16e-06
EMC7	0.803182	3.36e-06
LCP1	-2.20626	3.39e-06
CAPRIN2	-0.68664	3.51e-06
RPS21	0.752126	3.58e-06
ANXA1	-2.1889	3.63e-06
LANCL2	0.983823	3.73e-06
IGFBP5	-0.809106	3.88e-06
PARP16	1.53255	3.95e-06
HTRA1	-1.22653	3.98e-06
MRM3	0.863834	4.08e-06
FOS	-1.66762	4.13e-06
SAFB2	0.72914	4.22e-06
CDKN1B	-1.085	4.31e-06
SMARCA4	0.912024	4.35e-06
ARG1	-0.965089	4.36e-06
MRPS12	0.847953	4.36e-06
N4BP2L2	-0.993085	4.36e-06
GLUL	-2.08108	4.36e-06
PRTN3	-2.01381	4.44e-06
SH3GLB1	-0.657451	4.47e-06
OTOR	0.877931	4.82e-06
IGLL3P	-2.62991	4.84e-06
ARRB2	-1.50352	4.85e-06
CFP	-1.72157	4.86e-06
PPIA	0.706884	5.09e-06
AIMP2	0.512846	5.12e-06
DUSP4	2.63801	5.14e-06
DHX30	0.545836	5.5e-06
SIGMAR1	0.854197	5.72e-06
NME3	1.84754	5.84e-06
LRP1	-1.11275	5.92e-06
RPLP0	0.418005	6e-06
AHCY	0.991985	6.02e-06
PSMA2	0.7253	6.03e-06
DHX16	0.734239	6.03e-06
MLLT3	1.41202	6.24e-06
HAGH	0.880744	6.39e-06
CLDN3	-1.75116	6.39e-06
PPP1R12B	-0.702789	6.47e-06
CAMSAP2	0.786876	6.58e-06
IL25	-1.4852	6.71e-06
MAGEC1	2.21177	6.83e-06
BYSL	1.83096	6.83e-06
COL9A3	-2.08587	7e-06
VDAC1	0.688748	7.14e-06
RPL31	0.547555	7.32e-06
EXOC1	-0.638301	7.33e-06
ILVBL	0.617793	7.48e-06
GFRA2	-1.17118	7.99e-06
BASP1	-2.39271	8.11e-06
ATP6V1B2	-0.726473	8.14e-06
AZU1	-1.35351	8.18e-06
RPL38	0.543845	8.31e-06
PTPRE	-0.771719	8.81e-06
SPARCL1	-1.10973	9.16e-06
CRTAP	0.871613	9.22e-06
TP73-AS1	-0.960633	9.29e-06
EML3	0.641588	9.41e-06
TLE5	1.08306	9.5e-06
NDUFB8	0.565517	9.5e-06
PYCR3	-1.75799	9.77e-06
TUBGCP3	-1.10325	9.95e-06
SETD3	-0.568838	1.01e-05
PKP4	0.96693	1.02e-05
COA1	0.646351	1.04e-05
PSMB6	0.920335	1.05e-05
ENDOG	2.10092	1.05e-05
RGCC	-2.10112	1.05e-05
IGKV1OR2-108	-3.42317	1.07e-05
PAICS	0.72269	1.08e-05
FCGR3B	-1.02399	1.1e-05
METTL5	0.720291	1.11e-05
CCT6A	1.0116	1.11e-05
MAP3K8	-1.61833	1.12e-05
TAP1	1.02267	1.13e-05
TSPAN4	-0.850081	1.14e-05
CDK2AP1	-1.26933	1.14e-05
EIF4G3	0.671635	1.15e-05
NCDN	0.804763	1.15e-05
CCDC30	1.32297	1.16e-05
CSGALNACT2	-1.04044	1.17e-05
AAMDC	0.67239	1.18e-05
MMD	-1.30956	1.18e-05
IFT52	-0.691353	1.19e-05
PPIB	0.714423	1.19e-05
HIVEP1	-0.964373	1.2e-05
ECI1	1.10492	1.22e-05
VPREB1	-1.77867	1.24e-05
AKAP17A	-0.760513	1.24e-05
TOR4A	0.782766	1.25e-05
KIF3B	0.707142	1.25e-05
DTX2	1.62036	1.26e-05
CSTA	-1.42256	1.26e-05
PSMC3	0.957506	1.29e-05
LYST	-0.509064	1.29e-05
DAB2	-1.49547	1.29e-05
WASHC2C	-0.622875	1.32e-05
MYO1F	-1.7639	1.32e-05
MUC3A	1.45925	1.32e-05
VAT1	-0.95309	1.32e-05
SPOUT1	0.873094	1.34e-05
CCT5	0.856308	1.34e-05
RIOX2	0.656736	1.34e-05
MRPL34	0.968715	1.35e-05
DKK1	2.70087	1.35e-05
PSMA1	0.634457	1.35e-05
HOMER1	2.94997	1.36e-05
FSCN1	-1.54954	1.37e-05
SCFD1	-0.748474	1.43e-05
SLC15A3	-2.33668	1.43e-05
METTL17	-0.716409	1.43e-05
EPB41L2	-1.59202	1.43e-05
CLIC3	-1.83655	1.43e-05
RASAL1	-1.33659	1.43e-05
PIGC	0.680725	1.44e-05
LONP1	1.51753	1.45e-05
RPL13	0.553224	1.47e-05
CCT7	1.00522	1.48e-05
PDCD1LG2	-1.383	1.51e-05
DAPK3	0.715182	1.53e-05
MBD3	0.725562	1.55e-05
EIF5	-0.745247	1.57e-05
PACSIN2	-0.672818	1.57e-05
SMIM27	0.964756	1.57e-05
ARHGDIG	1.33379	1.59e-05
ZYX	-0.768453	1.62e-05
SMIM10L1	0.694502	1.67e-05
FEZ2	-0.695495	1.76e-05
GAPDH	0.775991	1.78e-05
BCL7A	-0.888898	1.8e-05
TSR3	0.911581	1.83e-05
TMSB4X	-2.60286	1.94e-05
CDX1	-1.57035	1.96e-05
HCK	-1.38833	2.02e-05
MRPS30	0.625825	2.02e-05
BTBD2	1.76566	2.02e-05
EID1	0.889414	2.03e-05
NCLN	1.0499	2.04e-05
HLA-DRB6	-1.18011	2.04e-05
HCAR3	-2.05227	2.05e-05
COX6B1	0.826383	2.06e-05
CDKN2A	0.514002	2.07e-05
ACADVL	-0.815312	2.07e-05
ATP11A	-1.20876	2.07e-05
SSNA1	0.637284	2.07e-05
PRDM5	0.878508	2.1e-05
ATP5PO	0.712279	2.1e-05
CMA1	-1.55873	2.1e-05
ELAVL1	0.434502	2.2e-05
TMEM259	0.822606	2.22e-05
MBP	-0.700017	2.22e-05
IGKV1D-13	-2.47144	2.22e-05
FAM20B	0.833006	2.23e-05
NOP10	0.897176	2.26e-05
OSBPL11	-0.688839	2.26e-05
TBCB	1.42032	2.28e-05
CYP11B1	0.939147	2.29e-05
SERPINA1	-0.964005	2.35e-05
ADAM3A	0.932096	2.35e-05
IGFBP2	-1.56379	2.39e-05
AZIN1	-0.693628	2.4e-05
TAF10	0.610142	2.41e-05
PASK	-1.00583	2.41e-05
PLGRKT	1.62032	2.41e-05
ABCC3	-1.00444	2.43e-05
ITGA5	-1.37326	2.43e-05
PLCB2	-0.865315	2.44e-05
PSMB3	0.613653	2.44e-05
TMEM176A	-1.86215	2.51e-05
MYH9	-1.12292	2.55e-05
CDC42BPA	-1.19318	2.57e-05
NRIP1	-1.74797	2.58e-05
PDGFC	-1.44544	2.6e-05
FLVCR2	-1.42403	2.6e-05
SLC15A2	-0.846152	2.61e-05
NEB	1.88005	2.7e-05
HSPA9	0.697024	2.7e-05
BTF3	0.65418	2.71e-05
CCDC85B	0.968221	2.8e-05
UQCRC1	0.983582	2.82e-05
FSHR	-0.744177	2.84e-05
ADO	0.637662	2.84e-05
UNC13B	0.749234	2.88e-05
C1orf216	0.629358	2.88e-05
TTPAL	-0.560296	2.88e-05
LSM8	0.718925	2.91e-05
HDAC7	1.19819	2.98e-05
ODAD2	1.05513	3.01e-05
PAIP1	0.559423	3.1e-05
LTBP4	0.688199	3.11e-05
PIGO	0.754369	3.12e-05
GGPS1	0.517866	3.16e-05
CD68	-1.55628	3.17e-05
H2AC13	1.92688	3.17e-05
DDN	-1.55941	3.19e-05
RPS27	0.316576	3.19e-05
PTPN1	-0.618104	3.23e-05
LUM	-2.75852	3.25e-05
ACSM5	-0.723464	3.26e-05
TMED1	1.3707	3.26e-05
GUCA2B	-1.79665	3.26e-05
SRP54	-0.774902	3.29e-05
BLVRA	-0.944751	3.29e-05
RHBDF1	-1.41421	3.3e-05
CIZ1	0.88316	3.33e-05
HSPE1	0.747124	3.33e-05
NBEA	1.16039	3.34e-05
METTL13	0.798633	3.39e-05
CSNK1G2	0.522188	3.4e-05
DPP3	1.54421	3.4e-05
CXXC4	1.26403	3.4e-05
IGFBP4	-1.60643	3.46e-05
PSAP	-0.834847	3.49e-05
PTGES2	0.781846	3.51e-05
GABBR2	0.810911	3.51e-05
NIT2	0.560211	3.54e-05
NR1H3	-0.877817	3.55e-05
KLF13	1.53383	3.59e-05
OLFML3	-1.6187	3.65e-05
SWAP70	-1.04463	3.68e-05
CDIP1	1.49078	3.71e-05
CETP	-1.67304	3.78e-05
HSPH1	-0.993672	3.79e-05
PLPP3	-1.24339	3.79e-05
KLHDC2	-0.636603	4.04e-05
BAG1	0.614922	4.04e-05
ACTN1	-0.867466	4.12e-05
SLC22A17	-1.34936	4.13e-05
QARS1	0.645363	4.14e-05
SSR3	1.01494	4.14e-05
RPL8	0.626686	4.16e-05
GADD45A	1.49972	4.23e-05
ZPR1	0.494234	4.26e-05
UBXN1	0.593574	4.33e-05
SESN1	-0.793889	4.33e-05
RPH3A	1.97089	4.37e-05
SH3TC1	-0.71875	4.39e-05
COX7C	0.783725	4.39e-05
ZNF165	-2.58682	4.39e-05
CNN2	0.623179	4.42e-05
TARS1	0.804002	4.42e-05
CREBL2	-0.518951	4.44e-05
UQCRFS1	0.592349	4.48e-05
ADAP2	-1.17668	4.49e-05
CD6	-0.79338	4.5e-05
BOP1	0.760162	4.52e-05
UBL4A	0.894084	4.55e-05
KRT10	-0.663458	4.63e-05
BTD	0.841146	4.66e-05
MRPL22	0.779438	4.67e-05
COQ4	1.1761	4.94e-05
SOD1	0.674397	4.95e-05
LDHB	0.873004	4.98e-05
RBMX	0.625274	4.99e-05
SP140L	-0.640451	5.02e-05
AQP9	-1.30776	5.02e-05
B4GALT5	-0.491974	5.03e-05
SECISBP2	0.574227	5.03e-05
PUS7	0.656524	5.06e-05
WWP1	-0.827532	5.18e-05
NCBP2	0.55911	5.18e-05
MCOLN1	-1.14073	5.26e-05
ATP5MF	0.646037	5.27e-05
CAMLG	0.808634	5.27e-05
DUSP1	-0.82379	5.27e-05
ARMC6	0.83699	5.27e-05
NBR1	-0.512729	5.29e-05
HSPBP1	1.07584	5.39e-05
TMCO1	0.771647	5.48e-05
IL18	-1.98289	5.51e-05
TIMM10	0.85807	5.54e-05
ATIC	0.662848	5.58e-05
RSL24D1	0.843178	5.58e-05
HLA-DQA1	-1.6442	5.71e-05
IP6K2	0.894374	5.79e-05
GUSBP11	-1.58115	5.8e-05
LINC01587	1.14357	5.88e-05
CDH11	-1.06972	5.92e-05
TAF6	0.777957	5.99e-05
ACTR2	-0.492205	6.01e-05
FAH	1.26915	6.13e-05
TIMM8B	0.720624	6.13e-05
MAGEA3	2.53336	6.14e-05
IGSF6	-1.5586	6.17e-05
RNASE6	-3.6548	6.43e-05
TMEM156	-2.04416	6.45e-05
PARP2	-0.390088	6.45e-05
TCF3	0.521346	6.47e-05
RGL1	-0.857792	6.5e-05
PRDX2	0.612832	6.51e-05
AP2M1	0.581144	6.57e-05
FMO3	-1.19643	6.65e-05
RPLP2	0.619993	6.65e-05
ARHGAP4	1.19341	6.65e-05
SERPING1	-1.46775	6.72e-05
CCL27	1.23653	6.72e-05
CLNS1A	0.700322	6.78e-05
APOL5	-1.46368	6.88e-05
VSTM4	0.882455	6.88e-05
DDX49	0.876383	6.97e-05
GYPA	-0.942785	6.97e-05
RAB1A	-0.514552	6.97e-05
UBXN8	0.842456	6.99e-05
DAP3	1.24162	6.99e-05
RUFY1	-0.590385	7.04e-05
PINK1	-0.537445	7.21e-05
ZCCHC24	-1.14693	7.21e-05
ASAH1	-0.66822	7.23e-05
RPS7	0.484106	7.23e-05
DDX5	-0.534093	7.29e-05
FTL	-0.628902	7.29e-05
PDK4	-2.06408	7.32e-05
SLC17A9	-0.872181	7.32e-05
COPE	0.898656	7.34e-05
CENPM	-1.91431	7.35e-05
TUBA1A	-1.03454	7.37e-05
BCKDHA	0.763191	7.39e-05
PTGDS	-1.06982	7.45e-05
PSMB4	0.59085	7.45e-05
HLA-F-AS1	0.819504	7.66e-05
FCN1	-1.24885	7.71e-05
SULT1C2	-0.771433	7.72e-05
NSMF	0.648589	7.73e-05
PRCP	-0.846005	7.73e-05
PSMD4	0.634307	7.76e-05
CCT3	0.803966	7.76e-05
VDAC2	0.441544	7.77e-05
SSBP1	0.597151	7.78e-05
MED18	-1.1646	7.78e-05
SNRPD1	0.553295	7.78e-05
SCAMP1	0.490785	7.78e-05
SLC35C1	0.572334	7.82e-05
YPEL5	-0.948939	7.93e-05
CCT4	0.657388	7.97e-05
PSMA4	0.76624	7.99e-05
F10	1.2861	8e-05
IPO4	0.728344	8.12e-05
ARMC7	1.39916	8.16e-05
AGO3	-0.589525	8.16e-05
CLIC1	0.58123	8.18e-05
SH2D1A	0.927421	8.18e-05
TREM1	-1.35354	8.27e-05
KLC1	-0.52151	8.32e-05
HNRNPUL1	0.510636	8.32e-05
CTSC	-1.03165	8.42e-05
RRH	0.61902	8.45e-05
DENND2D	-1.73424	8.48e-05
IVNS1ABP	-0.661111	8.48e-05
KLF6	-1.62225	8.74e-05
POLD4	1.55046	8.82e-05
KDELR2	-0.611638	8.86e-05
EEF1G	0.323915	8.91e-05
CRYAB	-1.26126	8.95e-05
GALC	-0.512483	8.95e-05
PSMD13	0.546763	9.03e-05
PLAGL1	-0.932555	9.03e-05
SGPP1	-1.2952	9.04e-05
FBP2	-0.796831	9.19e-05
TSSC4	1.60329	9.24e-05
SYK	-2.2451	9.24e-05
NTAQ1	0.606869	9.24e-05
NHEJ1	0.857629	9.29e-05
PA2G4	0.483197	9.33e-05
CNIH1	0.690059	9.33e-05
MYG1	0.709808	9.37e-05
STAT5B	-0.608784	9.38e-05
SCAND1	0.671432	9.38e-05
MGP	-1.57252	9.44e-05
OBSL1	-0.701455	9.57e-05
APC2	1.00174	9.61e-05
PMS2P3	0.442562	9.64e-05
CD19	-2.0048	9.69e-05
ERF	1.23084	9.7e-05
NME6	0.373481	9.74e-05
PPARG	-1.47738	9.75e-05
ZBTB18	-0.822713	9.92e-05
RBM8A	0.443386	0.000100212
VAV3	0.796862	0.000101818
MRPL12	0.729215	0.000102462
CHMP2A	0.506971	0.000103689
HERPUD1	-0.847524	0.000105177
LRIT1	-1.56383	0.00010583
RAD54L2	1.1431	0.000107937
LYRM9	0.804924	0.000107937
DES	1.09178	0.000109883
S1PR2	-1.45993	0.000109883
AKR1C3	-1.81482	0.000111759
KMT2B	0.643854	0.00011205
TAS2R1	0.997175	0.000112653
DIO2	0.587496	0.000112653
PIP5K1C	0.762885	0.000113383
BHLHE40	-1.98877	0.000114497
AKT2	0.596777	0.000116131
GLIPR1	-1.51525	0.000116493
TNFRSF1A	-1.27163	0.000116833
BCL6	-1.3324	0.000116922
COBLL1	-0.925668	0.000116922
CHD9	-0.680308	0.000117518
RBM25	-0.546071	0.000117896
MACIR	0.975914	0.000117896
RPL30	0.444588	0.00011838
SRSF4	-0.540766	0.00011838
PEX16	0.441828	0.000119421
TFAM	0.480268	0.000119421
ST6GALNAC2	-0.665518	0.000119793
CD2BP2	0.858426	0.000122462
N4BP2L1	-0.525405	0.000123734
KDM6A	-0.606788	0.000128191
FTH1P5	-0.910656	0.000131773
SPATA6	-0.847447	0.000132384
FPR1	-0.753671	0.000132568
RPS9	0.556368	0.000132668
EIF3D	0.650479	0.000133854
CHMP5	0.833902	0.000133854
ARHGEF2	0.653435	0.000134171
CD47	0.541584	0.00013436
APTX	0.488212	0.00013449
ANKRD10	-0.700955	0.000136811
VPS28	0.672532	0.000136882
SLC4A1	-1.06541	0.0001384
RTEL1-TNFRSF6B	1.23763	0.0001384
GPT	1.56479	0.000139928
INTS12	0.561915	0.000139928
HS3ST2	-0.81335	0.000140208
RASL12	-1.0939	0.00014025
PROSER1	-0.517459	0.000141637
RPL22	0.415471	0.000142583
BTBD1	0.886733	0.000142583
PNPO	0.524573	0.000142583
MMP13	-1.56714	0.000146796
PHKG2	1.08773	0.000147435
RCN2	0.924213	0.000147773
LAGE3	1.16579	0.000147773
IGFBP7	-1.20148	0.000148554
GPR183	-1.92206	0.000151081
UCK2	1.55703	0.000152854
EGR3	-0.905262	0.000153253
RCN3	-1.58584	0.000153565
TIMM13	0.766082	0.000154625
ATP6V0D1	-0.549254	0.000154625
IZUMO4	0.979101	0.000154625
WDR18	1.97369	0.00015548
DCTPP1	1.4566	0.000156089
B3GAT3	0.837598	0.000156107
ARL1	-0.492607	0.000157721
IMPDH2	0.938534	0.000158317
ATF7IP2	-1.06901	0.000160183
WIF1	1.57059	0.000161285
RCBTB2	-1.17254	0.000162132
TFAP4	1.32798	0.000162499
NDUFB1	0.804551	0.000162531
DRAP1	0.954484	0.000163946
CLXN	-1.1465	0.000163946
PI3	0.592219	0.000163946
OVOL1	-1.79022	0.000164413
ZNF37BP	-1.60983	0.000164413
TFEC	-1.43144	0.000165169
CAT	-0.914124	0.000165307
HBA2	-3.16853	0.000165628
STT3A	0.831396	0.000166982
TMEM267	0.769016	0.000168017
MRPL28	0.736974	0.000168017
SDC2	-0.779077	0.000169702
ATP5PD	0.493136	0.000170106
NUP58	-1.51082	0.000172825
PARP3	0.790941	0.000172912
MAP7D3	0.764271	0.000173004
FZD8	-1.30932	0.000175347
OR1D2	-0.681572	0.000176475
CRLF3	-0.465281	0.000177075
GRIP2	-0.946542	0.000177075
STAU1	-0.493732	0.000177099
COX5A	0.739472	0.000177307
AVEN	1.04572	0.000178126
PCYOX1L	-1.29864	0.000178625
XAB2	1.56042	0.000180098
RGS1	-2.26996	0.000185052
NDUFA4	0.718704	0.000185871
TSPAN7	1.91919	0.000185909
ANK1	-0.614479	0.000185909
C9orf78	0.654726	0.000188289
LPL	-1.21121	0.000188581
STAT5A	-1.01759	0.000188776
SNRPF	0.879428	0.000189239
MSH3	0.575468	0.000189785
GALNT6	-0.576215	0.000191605
TNFRSF4	-1.39053	0.000193607
LFNG	-1.69422	0.000195145
BAHD1	0.917713	0.000195145
ASH1L	-0.641185	0.000197041
GATM	-1.12137	0.000197611
MED27	0.504306	0.000197715
GTF2F1	0.661598	0.000199112
SIGLEC9	-1.36337	0.000199888
NUP155	1.2701	0.000200968
MAPRE2	-0.619768	0.000202121
IRS1	1.3653	0.000203508
ZFP36L1	-1.06197	0.000204938
RRP1B	0.7138	0.000204938
FAM114A1	-0.641486	0.000205146
SLC44A4	-0.987253	0.000206389
DHRS3	-1.26856	0.000206389
EDF1	0.551933	0.000206389
POLD2	0.970667	0.000207462
PLEKHA6	-0.889713	0.000207462
PADI4	-0.997042	0.000208394
OSBPL8	-0.586381	0.000212466
NEO1	0.825582	0.000212776
FHOD1	-1.13192	0.000212778
TMPRSS2	0.989113	0.000213133
ATP5F1B	0.544939	0.00021381
PPIE	0.517014	0.00021381
PRRC2B	0.817071	0.000214993
PALM2AKAP2	0.832994	0.000217833
RPS28	0.417054	0.000217833
IRS2	-1.01235	0.000220407
LARP1	0.560287	0.000220822
HIF3A	0.591691	0.000221129
NDUFAB1	0.462814	0.000227769
SIRPA	-0.622614	0.000232716
SLC1A7	0.517386	0.000232833
CDK9	0.765383	0.000232833
HNRNPAB	0.710573	0.000233922
PCNP	0.681033	0.000240218
SYF2	0.56007	0.000244935
COX17	0.698615	0.000245128
IARS2	0.762377	0.00024528
WRAP53	0.452381	0.00024595
TOR1A	0.371415	0.000246297
NTSR1	0.813502	0.00024662
TCL1A	-0.945597	0.000246905
SBF1	0.527406	0.000246905
PRC1	1.35588	0.000246905
PMS2P1	0.35929	0.000247044
GART	0.603245	0.000247249
PSPC1	-0.530362	0.000250974
NOC2L	0.733584	0.000251576
DKC1	0.744262	0.000251615
KRT35	-1.41472	0.000253879
CCNB1	0.650966	0.000253879
VARS1	0.662044	0.000256507
TOMM20	0.512977	0.000256507
AVPI1	-0.471484	0.000259326
EFEMP2	-0.519241	0.000260861
SNRNP40	0.720691	0.000261159
SF3A2	0.858011	0.000263013
NCKAP1L	-0.562913	0.000264739
NPL	-1.86962	0.000267597
RB1	-1.10751	0.000269264
SPRY2	-1.62674	0.000269264
ARPC5L	0.817391	0.000271356
UBIAD1	1.05198	0.000271356
TF	-1.09419	0.000271356
TRADD	-0.692281	0.000271836
ACOT7	0.675486	0.000276334
CISD1	0.666183	0.00027731
NID1	-1.03897	0.000281612
ANKRD12	-0.669907	0.000285104
LSM7	0.604268	0.000285725
ZNF862	-0.798615	0.00028615
ERCC1	0.817795	0.000290624
DRP2	-1.15215	0.000294029
GADD45GIP1	0.713299	0.000294443
SLC43A3	-0.857511	0.00029769
APCS	1.08406	0.000300953
NHP2	0.566929	0.000301577
NPAS1	1.26187	0.000304396
GDF7	0.914556	0.00030447
CCNL1	-0.718589	0.000304594
ARL2	1.18468	0.000306198
FAM174C	0.61514	0.000310573
MORC1	2.19138	0.000322741
OR2B6	1.00746	0.000323786
VTI1B	-0.632091	0.000324326
OPRK1	1.14776	0.000325832
CCT8	0.572123	0.000325832
BAD	0.720715	0.000326787
TP53	0.729443	0.000328329
TINF2	-0.64622	0.000332801
EOLA1	-0.613994	0.000332801
RUBCN	-0.447596	0.000336566
TRIO	-0.905395	0.000338997
OPN3	-0.8622	0.000339988
RPL23A	0.255393	0.000341212
GLP2R	-1.12374	0.000341212
SPIB	-1.17877	0.000349592
HMGB1	-0.561151	0.000349592
TRIP13	0.653158	0.000351048
CKLF	0.763675	0.000351048
INHBE	1.67262	0.000352165
GIMAP6	-2.20185	0.000352367
CCDC47	0.502705	0.000356622
UQCRQ	0.604818	0.000356622
CYP26A1	-1.11551	0.000356695
ATP5MG	0.554097	0.000359449
LAMB1	-1.08015	0.00036896
HPF1	0.639525	0.00037006
KIAA0040	0.611752	0.000380631
BTN2A1	-0.477931	0.00038076
HYAL2	0.478935	0.000381123
IVL	0.855358	0.000381123
BBLN	0.527418	0.000382309
DUSP13	0.60034	0.000385962
ATXN8OS	-1.26642	0.000387567
PDZRN4	1.08643	0.000389378
BTN2A2	-0.725222	0.000397576
NREP	-0.834708	0.000401754
PARP4	-0.531164	0.000401754
DNASE1L3	-0.657457	0.000402103
OSBPL3	-1.51178	0.000405643
MAGEA12	1.13944	0.000405643
PRSS21	-1.30906	0.000406833
MXRA7	-0.926853	0.000408222
RPS23	0.365869	0.000409265
USE1	0.977958	0.000410418
SH2B2	0.833335	0.000417649
PHLDA2	0.737661	0.000418959
CYP2W1	-1.40659	0.000423585
ZMYM2	-0.660307	0.000426066
H3-4	1.03167	0.000430377
NCAPG	0.763481	0.000433139
TMEM41B	-0.456742	0.000434287
SLC26A1	-0.805594	0.00043674
CCL8	-1.5356	0.00043674
PBX2	-0.406748	0.000438678
PROCR	1.25285	0.000440731
NCAM1	1.32276	0.000443016
VAPA	-0.432035	0.000444013
CEP72	1.14792	0.000444874
TBC1D15	-0.41072	0.000445083
PYGM	-1.37707	0.00044929
PSEN2	0.714585	0.000449421
MYO15B	-0.461354	0.000452114
ROCK1	-0.553033	0.000455469
ITGB1	-1.17565	0.000456977
ZEB2	-1.69655	0.000460993
SGCD	0.775759	0.000460993
DOK4	-0.74843	0.000462566
TCF25	-0.430149	0.000462566
POLH	0.884214	0.00046334
VDR	0.5785	0.000463411
FAM162A	0.742799	0.000463411
RUSC1	-0.51118	0.000465143
DHPS	0.76704	0.000470332
NEU1	-0.582299	0.000472894
MAP7	-1.13763	0.000473419
MEFV	1.08624	0.000474422
GPI	0.707694	0.000474683
PSME2	0.622816	0.000474979
PEX10	0.657929	0.000474979
RAB5C	-0.499165	0.00047856
EEF1D	0.628581	0.000480056
HGF	1.58575	0.000482235
RPS25	0.41953	0.000482885
RBMX2	0.404649	0.000482885
ITM2B	-0.764792	0.000485609
DYNC1LI1	1.07184	0.000486187
RPP40	0.738285	0.000487565
HOXB2	-1.31349	0.000488123
MIR22HG	-0.952275	0.000492803
C2orf27A	0.847099	0.000494846
COL3A1	-0.962033	0.000496541
NOL4	2.29433	0.000497355
VPS35	-0.497239	0.000497775
KLF12	-0.471217	0.000497775
H4C8	0.869284	0.000497775
GSE1	-0.574381	0.000501643
COL6A1	-0.500531	0.000501643
DYSF	-1.30566	0.000503857
CD200	1.29641	0.000506456
PFN1	0.697431	0.000506456
LOC100996756	-2.3938	0.000509477
LOC101929073	0.625148	0.000510384
OGT	-0.550702	0.000516023
CKS2	1.21741	0.000517244
EIF4EBP2	-0.488227	0.000518593
NCR3	0.809239	0.000520858
RUVBL1	1.25345	0.000521361
CD4	-1.33232	0.000521361
TDRD7	0.555848	0.000528259
LRRC36	1.32114	0.00053016
RNF31	0.617267	0.000534768
EDNRB	3.01071	0.000534768
BRD3OS	1.1746	0.000534869
LHFPL6	-1.50977	0.000542173
RPS11	0.352731	0.000547272
TBC1D8	-0.643287	0.00054939
ALDH1L1	0.678445	0.00054939
COA4	0.565465	0.00054939
VPS51	0.752778	0.000549885
GCDH	0.437328	0.0005513
TBXT	-1.09663	0.000552115
PPDPF	-0.736105	0.000553609
HLA-J	0.824988	0.000557745
CTSS	-0.949551	0.000557745
PROX1	1.2515	0.000557745
LAS1L	1.17666	0.000563922
MED20	0.449918	0.000563922
GNL1	0.602374	0.000565389
DNPEP	0.392448	0.000565389
DRG1	0.554561	0.000565389
ABCF2	0.35098	0.000565389
RPL34	0.731248	0.000570838
ST3GAL6	1.4774	0.000571878
PPP2R2B	0.495699	0.000573109
TNFRSF1B	-1.34828	0.000573109
EPHA7	1.36608	0.000573109
NTHL1	1.30266	0.000573109
CDK5	1.29987	0.000573538
MDH2	0.416136	0.000574896
FOXO1	-0.678807	0.000574896
CACNG2	1.08717	0.000575208
ADARB2	1.20228	0.000581544
ARFGEF2	-0.587576	0.000581544
GLS	-0.456767	0.000581997
POU4F3	1.46058	0.000581997
USP48	-0.65988	0.000585216
TMEM231	1.38967	0.000591814
COMMD4	0.443082	0.000597716
NOSIP	0.609532	0.000598611
FLNC	0.952868	0.000600262
CERNA1	-1.30045	0.000602295
CSF3R	-1.37027	0.000607815
HLA-DMB	-0.851592	0.00060829
PCYT1B	-1.09628	0.000616824
PCBP3	1.14097	0.00061721
CHKB	-0.716822	0.000622158
TRMT61A	0.535242	0.000622841
SMIM2	0.817272	0.000627435
CCDC51	0.455952	0.00062899
TMEM268	0.583988	0.000632216
ZNF273	-0.466564	0.000635997
NOP56	0.496326	0.000636497
CTSW	-2.52251	0.000636722
MCL1	-0.731546	0.000641939
LARS1	0.562692	0.000644536
ZNF271P	0.610131	0.00064577
POLL	0.619266	0.000648714
KHK	1.08333	0.000651694
MKNK1	-0.489968	0.000655338
PSORS1C2	0.561725	0.000655497
ANP32B	0.540979	0.000655505
RAP1GAP2	-1.55593	0.000663609
MME	-0.878747	0.000664003
SLC1A5	0.735728	0.000668174
RPL7A	0.354792	0.000669549
UPF2	-0.529158	0.000670644
DUSP3	-0.776618	0.000681401
G6PC3	0.657884	0.000683592
RPP30	0.466107	0.000691139
ACP2	-0.437355	0.000692457
SYNPO	1.08696	0.00069763
IGFBP6	-0.873668	0.000699771
RPS2	0.506831	0.0007007
G0S2	-1.21467	0.000711789
OAS2	0.746792	0.00071277
ARMCX3	-0.624007	0.000713243
NME1	0.617208	0.000713428
FPR2	-0.60457	0.000718498
EPAS1	-1.00257	0.000721115
LONP2	-0.569687	0.000723944
IRF8	-1.24072	0.000726415
CBR4	0.583461	0.000738956
CCNP	-0.950353	0.000740904
KLK11	-1.21148	0.00074353
ARHGEF40	-0.788057	0.000745365
ECM2	-0.910582	0.000748872
FAM30A	-2.09803	0.000749819
RELN	1.82277	0.000753516
TEK	-0.993149	0.000758206
LGALS9	-1.45707	0.000758206
IKZF5	-0.88067	0.000765363
TBCCD1	0.85961	0.000765363
KIF22	0.435339	0.000766062
NACA	0.351636	0.00076916
KCNMA1	-0.844273	0.000772159
MDN1	0.811401	0.000772159
NCAPH2	0.432383	0.000780631
HNRNPA1	0.538408	0.000780631
RRS1	1.05668	0.000784291
POLE3	0.59576	0.000784291
DIO3	1.1561	0.000790438
WNT2B	0.782135	0.000796823
DPF2	1.03737	0.000802224
CDIPT	0.455406	0.000807333
SEC24D	-0.663047	0.00080933
ARHGEF7	-0.410979	0.000814714
MMP8	-1.25262	0.000814714
GCLM	-1.02141	0.000814714
PDCD5	0.811841	0.000818134
MRPS33	0.630308	0.000818792
SEL1L3	-1.09376	0.000818792
RHOT2	-0.678323	0.000818792
MSRA	-0.506301	0.000818792
FBXW2	0.41777	0.000830289
STX7	-0.501485	0.000832342
C2CD2L	1.0096	0.000832342
F12	1.24827	0.000833625
CCDC15	-0.674843	0.000849556
PAQR3	0.677632	0.000855383
RPS27A	0.345803	0.000856292
XPNPEP2	0.685348	0.000856292
ITGAM	-0.899792	0.000858912
SOS2	-0.476027	0.000859866
HDAC6	-0.353446	0.000864489
GPX3	-0.744771	0.000869459
PSPH	0.767542	0.000873786
TAC1	1.56257	0.000879193
PLOD3	0.522877	0.000881769
FNBP1	-1.20792	0.000882467
ENO2	-1.5511	0.000883836
PLIN2	-0.608724	0.000888263
FCHO1	0.833191	0.000888322
YME1L1	-0.469646	0.000888322
MAP4	0.46122	0.000888549
SCN3A	2.50971	0.000888558
PAFAH1B3	1.28539	0.000888731
DHX9	0.386087	0.000900826
RPL14	0.560165	0.000900826
MRPS11	0.805184	0.000903803
CD79A	-1.90773	0.000911612
FLRT3	0.858832	0.00092222
CSDC2	0.801787	0.000923981
HAUS7	0.485438	0.000923981
ZNF787	1.10708	0.000924993
BNIP3	-1.32683	0.000925502
ABCF1	0.513506	0.00092959
ALPP	-0.509029	0.00093101
GPA33	-1.10099	0.000931698
EMP2	-1.24171	0.000936406
STXBP6	0.639711	0.000937706
PRCC	0.722059	0.000954929
PHLPP2	-0.543677	0.000955316
SRSF5	-0.593843	0.000956075
WDR45	-0.36761	0.0009631
ATP11B	0.672631	0.000965827
BEX3	-1.45654	0.000970081
SYNRG	-0.633122	0.000993115
ARHGAP44	0.508784	0.000993115
MRPL46	0.955781	0.00100108
RIT1	-0.430818	0.00100454
NDUFB4	0.543879	0.0010145
ALG8	0.513833	0.0010145
PABPN1	-0.505591	0.00102327
CA4	0.402865	0.0010258
IMP3	0.463728	0.00102715
HK3	-0.685639	0.0010316
UBR5	-0.539782	0.00103177
RAB31	-1.31839	0.00103414
C3	-0.93004	0.00103521
RASSF2	-0.750682	0.00103712
FNDC3A	-0.615435	0.00103992
SQSTM1	-0.458943	0.00104458
POLDIP2	0.353981	0.00105642
ACADS	-0.720245	0.00105904
ALDOA	0.578251	0.00105955
RPS3A	0.240519	0.00106419
SERPINI2	1.02878	0.00107367
BZW2	0.634544	0.00107562
PPAT	0.423593	0.00107699
CXCL1	-0.891882	0.00107899
RBM39	-0.456697	0.00108258
SCG5	0.842952	0.00108258
TSG101	0.484804	0.00108606
HLA-DRB4	-1.04946	0.00108639
MARCKS	-1.04473	0.0010915
PNKP	0.577811	0.0010915
PSMC3IP	0.799226	0.00109152
FAM110B	-1.06193	0.00109402
MCTP1	-1.63023	0.00109871
GIT2	-1.17457	0.00110325
ACBD4	-0.608282	0.00110333
PAWR	0.538214	0.00110458
FARSA	0.532557	0.00111418
PMVK	0.645724	0.00111418
GRSF1	0.448747	0.00111418
AMDHD2	-1.22728	0.00112722
NDC80	1.72244	0.00113389
ULBP1	0.507345	0.00113742
CHEK1	0.637208	0.00114232
COL4A5	1.30237	0.00115403
GALE	-0.765198	0.00115403
EP400	-0.441438	0.00115654
SLC5A3	-0.871078	0.00115857
CAPN1	0.783595	0.00116241
WDR3	0.530678	0.00117015
RAB2A	-0.388798	0.00117015
MEPCE	0.705627	0.00117015
ARGLU1	-0.679941	0.00117298
ZFP36	-0.652718	0.00117732
GGH	0.941869	0.00118509
BPIFA1	-0.594446	0.00118509
PGLYRP1	-1.17152	0.00118509
SEMA6B	0.976515	0.00118919
BTN3A2	-0.953397	0.00118919
MAGEA6	2.16443	0.0011909
SEMA3B	-1.04824	0.0011909
PIERCE1	-0.660315	0.00120366
ADAM28	-1.49907	0.00120366
DMAC2L	0.44795	0.00120611
BDH2	1.47018	0.00121438
SREK1IP1	0.531642	0.00122855
HDHD5	0.551368	0.00122855
UNC13A	0.707239	0.00122855
BAX	0.893705	0.00122873
SLC4A7	-0.726729	0.00122873
DRD4	-1.64324	0.00123738
BIN3-IT1	1.2091	0.00124233
ITGA9	-1.12382	0.00124459
MRPS27	0.631306	0.00124459
CBX2	-1.08116	0.00124552
DBI	0.564216	0.00124926
ADIRF	-1.02854	0.00125767
SURF1	0.562386	0.00125875
FARP1	-0.804442	0.00126168
NUCB2	-0.987845	0.00126765
TUBB	0.604154	0.00127564
POLR2J	0.52018	0.00127588
SLC38A6	-1.08509	0.00127881
ABCC6	0.639611	0.00128104
RNASE2CP	-1.10332	0.0012839
CUEDC2	0.371073	0.00128569
RNF7	0.548915	0.00128569
ATP8B4	-0.939503	0.00128569
IFI6	1.36057	0.00128901
RPS18	0.269275	0.00129205
CPM	-0.943152	0.00129207
BCAT2	0.911963	0.00129427
CDKL3	-1.15482	0.00130091
DHX34	0.734452	0.00130169
PPA2	0.540758	0.00130203
APBA3	0.488366	0.00130203
VPS52	-1.0661	0.00130344
F13A1	-0.801761	0.0013039
SRRM1	-0.441702	0.00130467
SH2B3	-0.510528	0.00130633
EEF1B2	0.426386	0.00130653
BAG3	-0.679176	0.00131447
UBE3A	0.440209	0.00131447
EPO	0.758884	0.00132318
KHNYN	-0.458996	0.00132415
THYN1	0.526051	0.00133975
NDUFA9	0.386248	0.00134275
TMEM62	0.523613	0.00134731
SPN	0.694641	0.00134781
CAMTA2	0.482727	0.00134859
GIMAP4	-1.30204	0.00135036
APLP2	-0.585882	0.00135815
MAP1S	0.717241	0.00135881
PSMC5	0.435979	0.00135952
ABCA8	-1.6134	0.00136182
FBLN2	1.81883	0.0013621
CYP2J2	1.3336	0.00136464
TLR1	-0.853355	0.00136959
ATXN1	-0.692333	0.00138324
CELSR3	0.659209	0.00138783
DUT	0.486697	0.0013921
NCAPD2	0.820318	0.00139937
RUBCNL	-0.987995	0.00140282
RPL35A	0.62114	0.00140282
ZFP36L2	-0.911798	0.00140282
CLDN18	0.525315	0.00140282
NAA10	0.541694	0.00140645
RANBP2	-0.495681	0.00140838
SLC12A7	-0.749486	0.0014101
GCLC	-0.597051	0.0014101
UBXN4	-0.467574	0.0014101
TUSC2	0.504866	0.0014142
SEPT5-GP1BB	0.896313	0.00142791
ZNF43	-0.791505	0.00143741
FAM214B	-0.385788	0.00143842
CDA	-1.12146	0.00143842
NOLC1	0.323325	0.0014586
RPS13	0.299275	0.00145941
SNX3	-0.426094	0.00146558
METTL1	0.41816	0.00146558
NDST2	-0.763929	0.00146558
CHPT1	-1.0069	0.00146558
AASDHPPT	0.553916	0.00148426
DACT1	1.1587	0.00149515
IFT140	0.985825	0.00149515
NOP16	0.558322	0.00150288
MARF1	-0.662799	0.00150344
HNRNPU	0.315942	0.00151377
MPHOSPH6	0.648042	0.00151435
SIGLEC7	-0.576774	0.00152226
RRP15	0.872565	0.00152401
ERVH-6	-0.750755	0.00152822
CAMK1	0.755796	0.00152822
SERPINB4	-1.32691	0.00153768
PER3	-1.14079	0.00154533
FABP5	-2.10829	0.0015515
YWHAB	-0.439729	0.00156215
NOP53	0.654486	0.00156862
CD177	0.783384	0.0015782
DLG3	0.326768	0.00158674
SUB1	0.408013	0.00158852
UBA2	0.604044	0.00159006
MMP24	-0.503113	0.00159059
FAU	0.424953	0.00159531
LOC440792	-0.810404	0.00159531
INPP5E	0.624484	0.00159531
SPACA9	0.48929	0.00159531
LGALS3	-0.735559	0.00160879
GSN	-0.560573	0.00160923
BMP8B	0.883732	0.00160996
TOMM40	0.450314	0.00161049
FSTL1	-0.959926	0.00161292
HAP1	0.547596	0.00162477
NDEL1	-0.494419	0.00162477
TIMP2	-2.06149	0.00162977
F2RL1	-0.709179	0.00162977
HGSNAT	-1.37417	0.00162977
MTMR4	-0.417802	0.00163062
MAML3	1.09842	0.00163157
TNFAIP3	-1.16215	0.00163405
CENPO	0.651014	0.00163984
FGFR2	0.414103	0.00163984
PDK3	-0.370522	0.00164111
CCL24	-1.11583	0.00164628
ETFA	0.660951	0.00164733
PSMB8	1.00161	0.00167122
EFCC1	0.439572	0.00167129
ECSIT	0.800161	0.00168014
H6PD	0.60164	0.00168645
TIAM2	0.717549	0.00169268
KRT36	-0.627782	0.00169297
ZIC3	1.1234	0.00169973
PMS2P5	0.397814	0.00174111
PTCH1	0.601298	0.0017497
MFSD12	1.60031	0.00175154
IGFBP-AS1	1.32488	0.00175591
PDLIM2	-0.886253	0.00175675
CSGALNACT1	-1.52099	0.00176458
HYI	-0.578923	0.00176458
OGG1	0.411853	0.00176517
DNAJB4	-0.896326	0.00176666
ATP13A3	0.651457	0.00176666
MT1F	-0.788463	0.00176666
FAM53C	0.399358	0.00176811
CD83	-0.852526	0.00176811
SCAP	0.479693	0.00176811
CREG1	-0.81861	0.00176811
PTRH2	0.593989	0.00176811
ATG2B	-0.528891	0.00177037
LYRM4	0.61566	0.00177643
CARS1	0.484171	0.00177972
TBC1D16	-1.15608	0.00178156
UFM1	-0.588712	0.00178156
RNF141	1.12081	0.00178884
TNFRSF17	0.608758	0.00178884
MRPL58	0.64837	0.00179916
SNRPA	0.42871	0.00179982
PRKCZ	-1.1908	0.0018333
PTMA	0.508019	0.00183442
IDUA	0.618297	0.00184058
AHR	-2.00854	0.0018565
HCRT	0.563749	0.0018565
GAK	-0.442128	0.00187546
PARM1	-0.88646	0.00187597
FTH1	-0.727732	0.00187597
RNF41	-0.947177	0.00187597
HNRNPA0	0.388257	0.00187597
SPATA2L	0.602736	0.00187642
CRAT	0.716437	0.00188318
THAP12	0.575633	0.00188318
HCRTR1	-1.00261	0.00188318
LSM14A	0.364128	0.0018842
CRYGC	1.05299	0.00189832
ALDOB	0.411418	0.00191386
RAP1A	-0.79372	0.00193077
TRIM8	0.502024	0.00193665
HGC6.3	0.901083	0.00196411
HERC5	0.672186	0.00197337
LAPTM5	-1.99699	0.00198517
GAS1	-0.675892	0.0020003
KRIT1	-0.488473	0.00200045
SETD1B	-0.698143	0.00200781
CHL1	-1.69203	0.00200781
CCDC106	0.948598	0.00201027
IDH3G	0.525772	0.00201238
RUVBL2	1.44549	0.00202158
RAB36	0.643282	0.00202158
VAMP8	-0.669945	0.00202246
AKAP5	-1.09559	0.00202358
PLG	0.88362	0.00202775
PDE2A	-0.827065	0.00203563
CYP3A4	0.499328	0.00203695
POLR2F	0.798653	0.00204269
INSR	0.642889	0.00205767
PDGFRA	-0.758015	0.00206709
MKNK2	0.541105	0.00206797
WEE1	0.6317	0.00206913
UBAP2	0.382283	0.00209376
WDR47	-0.495107	0.00209726
AR	0.507893	0.00209883
PIGR	-1.05702	0.0020995
MAGEC3	1.4067	0.0020995
PLCG2	-0.588724	0.00210317
CLPTM1	0.419129	0.00210507
NLE1	0.646913	0.00210929
SH3GL1	1.00844	0.00211431
BLVRB	-1.08677	0.0021156
HLCS	-0.478988	0.00212115
CASQ1	0.44314	0.00212142
THOC7	0.447346	0.00212247
ANKRD36BP2	-1.4061	0.00212247
CHCHD3	0.453648	0.00212362
DNAH7	0.657129	0.00212362
AP3S1	-0.447556	0.00213183
INHA	0.569606	0.00213183
RAB32	-1.23213	0.002145
MNT	0.750644	0.00215537
H1-4	1.56047	0.00216508
TMEM131	-0.576947	0.00216508
DOCK2	-0.524479	0.0022156
PDK1	-1.03782	0.00221691
AJAP1	0.967304	0.00223059
PPP1R14D	0.509295	0.00223832
DNAH2	0.473227	0.00224395
MRPL9	0.577293	0.00225667
PPP1R13L	-0.443787	0.00226554
EIF4E2	0.422788	0.00226554
NPM1	0.597999	0.00227176
FOXI1	0.830449	0.00227176
DENND5B	-0.907746	0.00228504
RO60	0.469252	0.00228811
COLGALT1	-0.417484	0.00231571
UBL3	-0.675479	0.00232365
SLC35A5	0.649258	0.00232404
PRNP	-0.679514	0.00232574
CRISPLD2	-0.655822	0.0023304
TRAPPC6A	0.458745	0.00233562
GDAP1L1	1.0288	0.00235862
RNASEH2A	0.436811	0.00235862
MC3R	-0.953868	0.00236654
TBL1X	0.747883	0.00237274
TM9SF4	0.395023	0.0023799
IDH3A	0.662629	0.00238051
KYAT1	0.596942	0.00238187
FBN1	-0.99408	0.00239156
SSR2	0.501043	0.00239156
ARL6IP4	0.405749	0.00239519
DTYMK	1.21127	0.00240355
APPL2	-0.895215	0.00240355
SMPD2	0.809737	0.00240355
MTCH1	-0.469572	0.00240938
TXNL4B	-0.519235	0.00242216
USP10	-0.404972	0.00243095
HIVEP3	-0.77501	0.00244255
SGK1	-1.33702	0.00245259
NUDCD3	0.2885	0.00245925
CPA4	0.62597	0.00245925
ISCA1	0.444081	0.00245925
VPS11	0.372947	0.00246126
SLCO2A1	0.995439	0.00247224
RANBP3	0.556391	0.00250769
PPIH	1.22182	0.00250769
PCYT2	0.725112	0.00251027
LYRM1	0.472039	0.00252088
REEP4	0.575588	0.0025245
KLHL12	-1.28011	0.0025245
LDHA	0.612968	0.00252968
ACAN	-0.503195	0.00252968
HSPA1L	-0.941116	0.00253314
LCP2	-1.41156	0.00254197
PSRC1	-0.603157	0.00255249
SEC24A	-0.627264	0.00255874
EHBP1L1	0.973068	0.00256348
RASSF4	-0.958213	0.00256348
RBM26	-0.500688	0.00256348
RIN3	-0.437439	0.00256348
ACKR4	1.37362	0.00256348
ATP8A2	0.802454	0.00256348
PON2	0.902441	0.00256806
MDM2	0.490487	0.00257205
CENPC	-0.578636	0.0025754
TNS1	-0.580022	0.0025896
CYTH4	-0.421929	0.0025896
FER1L4	-0.863004	0.0025896
SASH3	-0.663711	0.0025896
FKBP11	-0.69147	0.00259139
NECTIN3	0.972398	0.00259712
PANK2	-0.455611	0.00260754
PLTP	-2.439	0.00262201
ENPP2	-0.699854	0.00263145
PRPF4	0.629142	0.00263552
DCP2	-0.629388	0.00264453
ELOC	0.444666	0.00264962
SEC11A	0.465866	0.00264962
EPOR	-0.504353	0.00267005
CLEC2B	-1.48257	0.00268962
RPS26	0.719786	0.00268962
MYL12A	0.451754	0.00269276
METTL3	-0.416653	0.00269276
CCIN	0.682738	0.00269276
DECR1	0.790549	0.00269415
TBCA	0.47347	0.00270506
GYG1	0.597379	0.0027073
DMWD	0.429788	0.00271177
MCM3AP-AS1	0.980032	0.00271535
TMX2	0.39567	0.00271535
MIF	0.624501	0.00271734
GOLGA3	-0.708043	0.00272194
SAP25	-0.512473	0.0027431
RPS8	0.429583	0.00276831
GLB1L2	0.731096	0.00276831
TJP1	0.767505	0.00278344
G3BP1	0.424088	0.00278893
NGF	0.935121	0.00279022
RPS14	0.337825	0.002793
ZNHIT2	0.948083	0.00279778
FGL1	0.832874	0.00280641
MAX	-0.339111	0.00282012
ZWILCH	1.08171	0.00282012
LAIR1	-0.649736	0.00282673
CLK1	-0.612407	0.00283011
PMM1	1.35535	0.00283754
CNKSR1	-0.837926	0.00284277
COX6A1	0.473923	0.00284277
MYO10	-0.895233	0.00285388
TSKU	-1.01177	0.00286038
MAPK1IP1L	-0.497071	0.00286038
NAA16	-0.589502	0.0028637
CUEDC1	-0.76865	0.00286576
PTBP1	0.316212	0.00287855
AFM	0.699723	0.00290284
WDFY3	-0.9341	0.00291131
ANKMY2	-0.420767	0.00291516
PLAG1	-1.80656	0.00291672
IPO7	0.52765	0.00292951
CALCRL	0.901732	0.00293001
ELMO2	-0.674982	0.00294241
RIPOR1	-0.48049	0.00294358
MARCHF1	-1.19014	0.0029556
MRPL48	0.410175	0.00296554
DCUN1D1	0.372511	0.00296607
NRTN	-0.86646	0.00296757
CEP250	-0.370396	0.00297143
EMC9	1.37856	0.00298411
C1QBP	0.792793	0.00298924
REM1	0.872976	0.00299121
TAF1B	0.935498	0.0030016
ABT1	0.596111	0.00300256
HK1	-1.07467	0.00300295
USP19	0.584504	0.00301034
SPATA2	0.462243	0.00301034
MED12	-0.4673	0.00301654
PSTPIP2	-0.749812	0.00301654
WDR70	0.556176	0.00303434
HBG2	-0.831657	0.00303439
REST	0.47311	0.00304591
DCPS	-0.553285	0.00304591
COX7B	0.527059	0.00304664
DDO	0.757189	0.00305346
EEF2	0.405516	0.00305919
ZBED1	-0.897725	0.00305919
SLC1A6	0.536798	0.00305919
FCGRT	-1.5685	0.00308778
CHPF	-0.553407	0.00312125
MERTK	-0.624836	0.00312333
ABCB8	1.18669	0.00312481
AKR1A1	-0.464741	0.00312487
AMPD1	-1.3725	0.0031422
ECT2	1.20397	0.00314486
SV2C	0.935591	0.00315322
NPHS1	0.950869	0.0031581
POU1F1	1.50324	0.00317753
CERS2	0.617848	0.00317871
ZFR2	1.03146	0.0031824
QSOX1	0.87341	0.00318629
DCSTAMP	-1.19273	0.00318629
ADTRP	-0.488569	0.00319124
FER	0.95809	0.00319485
PPY	-0.449919	0.00319485
SLC4A1AP	-0.271253	0.00319485
FAS	-0.715521	0.00319537
ROCK2	-0.455488	0.00320043
GRK3	-0.582157	0.00324223
IFITM1	1.14523	0.00324223
RRM2	1.14358	0.00324923
NPR2	0.939892	0.00324923
RPL26L1	0.471845	0.00324923
ANKRD17	-0.401197	0.00324923
UBE2NL	0.511803	0.00325258
SRSF9	-0.387339	0.00325258
HSD17B10	0.538647	0.00325258
EBI3	-1.10676	0.00325258
POLR2H	0.360261	0.00325806
ASPHD1	0.5397	0.00328837
APOBR	1.11678	0.00328837
ZBTB17	0.657504	0.00328837
H2BC9	1.57034	0.00330451
ADD3	-0.579586	0.00332619
INPP5B	-0.82236	0.00332789
DGAT1	1.21534	0.00333706
GLB1	0.559826	0.00335638
NUCB1	0.65688	0.00336426
TCP10L	0.482417	0.0033698
ZBTB7C	0.67468	0.00338103
TYR	0.60321	0.00338327
TCHH	-1.03614	0.00340532
SYNGR4	-0.779025	0.00340937
AP1M2	-0.692199	0.00340937
RPL11	0.407947	0.00341415
CCDC86	0.543092	0.00341459
SALL2	0.668686	0.00344325
TEKT2	1.08188	0.00344523
ST20	0.325121	0.00344866
THTPA	0.523111	0.0034543
NDUFS6	0.555874	0.00345811
TXNRD2	0.715337	0.00345819
CENPU	0.575509	0.00345819
TMA16	0.660094	0.00346387
PLEKHF2	-1.04865	0.00346756
HSD17B12	0.477213	0.00347329
TM4SF5	-0.699054	0.00347329
CP	-0.95542	0.00349158
NCKIPSD	0.409254	0.00349251
C2orf83	0.982642	0.00349293
SRGAP2	1.2894	0.00350321
AGO4	-0.852232	0.00350379
MGAM	-1.02296	0.00350443
NOP2	0.408948	0.00350443
AATK	-1.13854	0.00350443
OXLD1	0.453015	0.00351562
FANCE	0.7725	0.00351619
WNT5A	1.52778	0.00353118
QTRT2	0.691877	0.0035537
COQ10B	-0.380777	0.00355908
SNTB2	-0.545759	0.0035829
HSP90AA1	-0.516176	0.00359232
SYN3	0.962975	0.0036225
GOLGA5	-0.466998	0.0036225
PSMC1	-0.364938	0.00364134
CCNB2	0.692004	0.00364134
RPL18	0.507862	0.00365817
MARCO	-0.914885	0.00367491
RNF5	-1.15152	0.00370029
PLAAT2	0.614931	0.00370088
TMEM212	0.518554	0.00370088
TGIF1	-1.52021	0.00371255
TMEM8B	0.591103	0.00371843
CENPI	0.811944	0.00371843
SMCHD1	-0.577875	0.00372826
KAT6A	-0.413927	0.00372977
PNOC	-0.788163	0.00375055
PVR	-0.342938	0.00377032
CERT1	1.09128	0.00378887
PAM16	0.849001	0.00379073
HSPA8	0.482598	0.00379145
NET1	-0.942693	0.00379752
ZNF451	-0.501046	0.00379752
ICAM2	-0.633505	0.00379802
KEAP1	0.501235	0.00380214
KLHL21	1.00377	0.00380223
RPS20	0.325697	0.00382541
LSM5	0.595166	0.00382541
STXBP2	0.850742	0.00383618
MYOC	1.06545	0.00383618
CHRDL1	-1.01346	0.00383936
SULT2B1	0.604984	0.00386968
TMEM97	0.480891	0.00386968
CXCR2	-1.38782	0.00386968
DOCK10	-1.26867	0.00387453
KIF2A	0.442715	0.00390486
MAN2A1	0.589291	0.00393091
XRCC1	0.752616	0.00393091
POU4F1	0.762803	0.0039343
SH2B1	0.43946	0.0039343
BCLAF1	-0.460106	0.00395277
CSK	0.510738	0.00395277
NLRP2	-1.19111	0.00395497
GYPB	-0.601067	0.00396642
ZNF492	0.777277	0.00397081
SP140	-0.498744	0.00397903
IMPG2	1.07659	0.00401115
NLGN3	0.801179	0.00401687
PAMR1	-0.701445	0.00401687
SLC28A1	0.660049	0.00402207
MTMR2	0.467733	0.00402241
CLPB	1.19358	0.00402809
PBK	0.844047	0.00404276
LSAMP	2.07888	0.00404276
LMBRD1	-0.43407	0.0040543
POMGNT1	0.571273	0.00407588
SLCO5A1	0.971276	0.00407588
C9orf40	0.896244	0.00407622
PTPRK	0.98957	0.00407848
COMMD10	-0.528714	0.00409159
AKAP10	-0.355143	0.00409221
AP1G2	-0.69377	0.00410739
GOT1	0.73568	0.00410804
GTPBP6	0.410704	0.00410886
ALDH2	-0.850898	0.00414592
TBC1D13	0.347441	0.00418188
ULBP2	0.794025	0.00419964
ZNF146	0.440024	0.00425672
PFKFB3	-1.2111	0.00426992
PRMT1	0.439603	0.00426992
ADORA3	-0.676769	0.00430621
SLC12A4	0.516547	0.00434408
C11orf80	-1.20481	0.00434408
PIGT	0.630277	0.00434408
ZNF132	-0.689227	0.00437199
ZER1	0.380824	0.00437832
NDUFS5	0.445483	0.00437832
ATP5PF	0.474442	0.00437832
MAN1C1	-0.617493	0.00437969
TRAF5	-1.23843	0.00437969
DDAH2	-0.797568	0.00437969
RESF1	-0.486593	0.00441438
CYP20A1	1.2575	0.00444552
ETV2	1.20872	0.00447231
ZNF638	-0.348439	0.00448028
GSDMD	0.750502	0.00448217
LGALS8	-0.621941	0.00448311
SPRR1A	-0.900091	0.00448974
PKP1	-0.571194	0.00452052
LIMK2	-0.399243	0.00452052
CRYL1	-0.491754	0.00452701
SCNN1B	-1.14407	0.00453659
PSENEN	0.414481	0.00454521
FAM222B	-0.422207	0.00454521
ZC4H2	0.80751	0.00454916
POP4	0.406678	0.00455625
EFHC1	-1.60285	0.00455625
TMEM147-AS1	0.520258	0.00455625
SEC24B	-0.5652	0.00457724
BCL9	0.632097	0.00457724
FAM172A	0.460916	0.00457799
PCMT1	-0.483521	0.0045821
PRPF18	-0.406124	0.00458512
PLCL1	0.634407	0.00460833
FOXA2	-0.536281	0.00461818
CNIH4	0.55576	0.00461818
PKD1	0.485004	0.00461818
ID3	1.09063	0.00463703
MFSD1	-0.534221	0.00465386
TIAL1	-0.289692	0.00468822
CMKLR1	-0.542429	0.00470184
PRR34	-0.775959	0.00470661
PCDHA9	0.93108	0.00470661
RPS12	0.390008	0.00471637
GPR37	1.32456	0.00472124
ADGRA2	-0.572901	0.0047308
RAPGEFL1	0.547937	0.00473409
ADAMTS13	0.736368	0.00473409
WDR43	0.534995	0.00473996
BUD31	0.481729	0.00473996
SCN7A	1.05365	0.00478354
PSMD11	0.511306	0.00481411
TRMT12	0.421073	0.00483615
SERPINB2	-1.18321	0.00484039
PXMP2	1.06086	0.00484165
TXN2	0.334807	0.00487546
NFAT5	-0.67004	0.00489319
MXRA8	-0.55733	0.0049072
COL4A6	0.847262	0.00493274
FOXE3	0.559544	0.00493461
PRKDC	0.388511	0.00495174
LIMA1	-0.520125	0.0049943
SDHAP1	-0.369869	0.0049943
MBL2	1.09708	0.00501164
MANBA	-0.819929	0.00501373
TLR4	-1.00761	0.00501373
SOX11	0.671305	0.00502129
TRIP11	-0.416228	0.00503863
PELI2	-1.03889	0.00503863
BANF1	0.473859	0.0050419
DNAJB1	-0.646669	0.00504335
MANSC1	0.849909	0.00505003
DHCR7	0.563876	0.00508159
BFAR	0.34693	0.00508384
MMP16	0.447903	0.00508533
UXT	0.442715	0.00511676
MYH2	0.813629	0.00512807
HDAC4	0.812213	0.00513356
UBE2Q1	0.379184	0.00514262
CCNG1	0.570239	0.00514829
TM7SF2	0.949556	0.00515302
MAPKAP1	0.363104	0.00515933
NABP2	0.944529	0.00515933
PSMG1	0.401738	0.00515958
ADORA2B	-0.876322	0.00519106
MAVS	0.85772	0.00519106
PDZD7	-0.782895	0.00519472
TSNAXIP1	-0.454365	0.00519508
GRM1	0.741919	0.00521832
RIBC2	-1.03795	0.00522461
HUWE1	-0.688829	0.00523656
PITPNM1	0.891291	0.00523656
GABARAP	-0.479432	0.00523656
PIMREG	0.828007	0.00523656
BSG	0.692922	0.00523831
PTAFR	-0.750437	0.00524018
ABHD8	0.984809	0.00527695
INPP5D	-0.531747	0.00528195
NOL9	-0.387433	0.00529401
KCND2	1.31637	0.00529401
SEC23IP	-0.551513	0.00530008
ADAR	0.507667	0.00530267
EGFL7	-0.803538	0.00530267
ETF1	0.424197	0.00530738
PRKAR2B	-1.34679	0.00532274
SAMD4A	-0.613275	0.00532274
EIF2B5	0.388252	0.00534677
LTC4S	-1.00132	0.00537389
NCF4	-0.865369	0.00537477
RAI14	-1.01836	0.0053778
TLR2	-1.09797	0.00539475
DYNC2I1	0.733498	0.00540534
SLC25A44	0.511101	0.00542184
ADAM10	0.611276	0.00542766
LSM14B	0.919551	0.00542979
TMED10	-0.475645	0.00543324
CUX2	-1.14366	0.00545519
HMGCS2	-0.732404	0.00545519
ATXN2L	0.675374	0.00547172
ZNF580	0.697141	0.00547355
ASIC4	0.865505	0.00548384
PRSS53	0.821308	0.00548696
HRAS	0.639258	0.00548827
STX17	0.444887	0.00551465
ZMIZ1	-1.54653	0.00551465
KCNG2	-1.43214	0.00551708
DNAJB2	-1.0693	0.00552031
NDUFS4	0.478794	0.00554803
SLAMF7	-0.821687	0.00555223
CLTC	-0.37795	0.00555546
MT1HL1	-1.01257	0.00555972
PNMA3	-0.907032	0.00556799
HACD2	0.598622	0.00561519
CLEC1B	0.763861	0.00562178
DPY19L1	0.654095	0.00562341
NFKBIA	-1.13565	0.00562399
XIST	-1.73375	0.00563461
SUCLG2	0.505495	0.00565602
HAUS5	-0.298199	0.00565818
CNBP	0.354154	0.00566538
ADRA2A	0.883339	0.00566788
NINJ2	-1.3205	0.00566788
STEAP1B	1.12156	0.00569095
VBP1	0.631655	0.0057168
ATP2C1	0.437066	0.00572265
CASZ1	0.541086	0.00578284
RAB14	0.32589	0.00578812
FLT3	-0.925926	0.00579967
TOB2	0.523285	0.00580828
ZNF711	1.39989	0.0058171
STX5	0.321701	0.0058409
BST2	0.739316	0.00587867
AMOTL2	-0.737989	0.00588009
ATP5F1E	0.475361	0.00588371
MED22	0.398088	0.00588371
MRPL17	0.641954	0.00589956
SF3B4	0.458085	0.00591676
TNPO2	0.420267	0.00591815
MTRR	0.684391	0.00591846
NR2F1	0.609307	0.00591846
APEH	0.648778	0.00594474
STIM1	0.631032	0.00595597
TCTA	0.412641	0.0059782
COMMD3	0.852202	0.0059782
BRME1	0.783024	0.0059782
ICE2	0.543155	0.00597953
PGLYRP4	-0.404762	0.00597968
STYXL1	-0.845821	0.00597968
PBRM1	-0.296885	0.00600912
GLTP	0.706635	0.00601187
ZNF274	-0.505006	0.00604133
SYMPK	0.703346	0.00605945
DCTN3	0.426372	0.00609503
TNFSF13	-1.34341	0.0061159
MEAK7	-0.657879	0.00611856
CLPS	1.10934	0.00613174
RETSAT	0.404488	0.00615948
TDRD1	0.99367	0.00616112
TRAF3IP2	0.805873	0.00617003
NDUFB2	0.412876	0.00617517
POLR3K	0.376143	0.00618007
FXN	0.523216	0.00623678
ISG15	1.35656	0.00623678
APOBEC3G	-0.541555	0.00626341
CHERP	0.463802	0.00626496
HTR2A	0.464378	0.00626496
ZNF768	0.988364	0.00626712
WDR5B	0.736614	0.00627106
KLK10	0.594946	0.00627221
ERI2	0.599837	0.00628691
TSR1	0.334984	0.00628691
SLC16A4	-1.25724	0.00631813
CD209	-0.544017	0.00633724
CNTN2	0.64497	0.00634606
CTAG2	1.21911	0.00634606
KCNS3	1.75358	0.00634606
DUS4L	0.837451	0.00635774
NDC1	0.548364	0.00638359
PPP2R5D	0.339075	0.00638359
HNRNPC	0.369366	0.00639231
TIMM10B	0.43441	0.0063968
RSRC2	-0.286465	0.0063968
COX7A1	-0.709493	0.00639736
MVB12B	-0.48483	0.00640137
WASF3	-0.465235	0.00640763
RNF125	1.15443	0.00640798
SEPTIN4	-0.877451	0.00641514
TNF	0.806446	0.0064331
XRCC4	0.803509	0.00645868
STXBP3	-0.471471	0.00645868
LIN7C	0.56361	0.00648167
YEATS4	0.575748	0.00648167
CLN6	1.12922	0.00648167
XRCC6	0.394924	0.00648167
DSPP	0.593457	0.00648765
FBXO34	-0.430669	0.00648858
ZCCHC2	-0.730466	0.00649069
RRP9	1.09263	0.00649069
DENND5A	-1.23848	0.00649956
FKBPL	1.02309	0.00649956
SH2D3A	0.589679	0.00652614
[truncated: 10,646 more rows]
